# Supplementary material for: 1-Methyl-5-nitro-1H-imidazole
Source: Acta Crystallogr Sect E Struct Rep Online. 2011 Oct 29;67(Pt 11):o3072. doi: 10.1107/S1600536811041705 (PMC3247462; doi:10.1107/S1600536811041705)
Supplement: Supplementary file 2 [file e-67-o3072-Isup2.hkl]

# 
# h,k,l, Fc-squared, Fo-squared, sigma(Fo-squared) and status flag 
# 
data_I
_shelx_title ' shelx in Pbca' 
_shelx_refln_list_code          4 
_shelx_F_calc_maximum      127.71 
_exptl_crystal_F_000       528.00 
_reflns_d_resolution_high  0.7615 
 
loop_ 
 _symmetry_equiv_pos_as_xyz 
 'x, y, z' 
 '-x+1/2, -y, z+1/2' 
 '-x, y+1/2, -z+1/2' 
 'x+1/2, -y+1/2, -z' 
 '-x, -y, -z' 
 'x-1/2, y, -z-1/2' 
 'x, -y-1/2, z-1/2' 
 '-x-1/2, y-1/2, z' 
 
_cell_length_a     5.3231 
_cell_length_b    12.6639 
_cell_length_c    15.9932 
_cell_angle_alpha  90.000 
_cell_angle_beta   90.000 
_cell_angle_gamma  90.000 
 
_shelx_F_squared_multiplier     1.000 
 
loop_ 
 _refln_index_h 
 _refln_index_k 
 _refln_index_l 
 _refln_F_squared_calc 
 _refln_F_squared_meas 
 _refln_F_squared_sigma 
 _refln_observed_status 
   2   0   0       38.00       43.96      1.54 o 
   4   0   0      390.36      400.83     17.86 o 
   6   0   0      742.14      815.92     95.82 o 
   2   1   0        0.30        2.79      0.71 o 
   4   1   0      177.55      180.10      8.46 o 
   6   1   0       84.71      110.74     26.18 o 
   0   2   0      422.10      373.47     10.58 o 
   2   2   0        3.65        5.11      1.17 o 
   4   2   0        8.97        6.35      1.60 o 
   6   2   0       25.07       26.32     18.96 o 
   2   3   0      398.17      330.42      4.99 o 
   4   3   0      334.66      334.43      9.99 o 
   6   3   0     1716.51     1795.91    117.38 o 
   0   4   0      439.79      493.27     10.09 o 
   2   4   0      125.78      105.49      3.05 o 
   4   4   0      589.92      589.25     30.31 o 
   6   4   0       16.21       24.27     22.83 o 
   2   5   0        2.13        3.15      1.49 o 
   4   5   0       38.31       34.95      3.75 o 
   6   5   0      241.04      262.73     44.27 o 
   0   6   0     1086.57     1161.35     38.12 o 
   2   6   0      745.01      802.46     23.85 o 
   4   6   0        5.04        5.46      2.47 o 
   6   6   0       21.39       18.40     24.68 o 
   2   7   0      744.12      652.19     40.47 o 
   4   7   0      106.95       93.18      6.92 o 
   6   7   0        4.57        5.03      8.58 o 
   0   8   0      277.41      301.10     12.15 o 
   2   8   0      304.66      331.34      8.84 o 
   4   8   0        0.49        2.14      2.41 o 
   6   8   0       76.22       60.43     68.56 o 
   2   9   0       24.11       26.32      3.78 o 
   4   9   0       23.47       23.09     10.38 o 
   0  10   0       21.99        8.50      6.83 o 
   2  10   0      177.50      166.38     10.51 o 
   4  10   0       40.72       41.35     13.24 o 
   2  11   0     2601.68     2714.78     88.71 o 
   4  11   0      274.14      313.68     20.76 o 
   0  12   0     1188.64     1089.48     54.44 o 
   2  12   0       25.91       34.05     12.30 o 
   4  12   0       16.79        9.48      4.84 o 
   2  13   0      180.32      198.08     15.65 o 
   4  13   0      101.75      117.77     16.22 o 
   0  14   0      317.03      297.89     36.85 o 
   2  14   0        6.52        8.14      5.03 o 
   2  15   0       24.55       19.29     13.66 o 
   0  16   0       54.56       63.96     17.18 o 
   1   1   1      433.65      382.84      4.36 o 
   2   1   1     4319.43     4050.26     52.86 o 
   3   1   1      220.93      209.75      3.11 o 
   4   1   1      153.50      157.37      2.82 o 
   5   1   1      350.26      351.17     10.12 o 
   6   1   1      119.88      122.24     11.68 o 
   0   2   1     9723.26     8578.20     79.13 o 
   1   2   1     2203.03     2188.61     25.18 o 
   2   2   1     1789.19     1822.50     20.28 o 
   3   2   1      218.19      220.75      3.07 o 
   4   2   1      124.42      111.58      2.31 o 
   5   2   1        1.53        1.74      1.26 o 
   6   2   1        2.03        2.82      4.09 o 
   1   3   1     3579.43     3613.22     34.40 o 
   2   3   1      275.58      277.01      3.72 o 
   3   3   1      611.37      664.06     10.88 o 
   4   3   1        4.65        5.66      1.36 o 
   5   3   1      324.37      335.98     10.01 o 
   6   3   1       84.86       92.19     18.12 o 
   0   4   1     1284.65     1187.21     16.71 o 
   1   4   1       52.81       59.72      1.91 o 
   2   4   1      352.83      354.81      4.26 o 
   3   4   1      106.58      121.37      2.97 o 
   4   4   1        0.41        1.01      0.82 o 
   5   4   1       10.16        8.59      2.77 o 
   6   4   1      135.60      132.94     53.17 o 
   1   5   1      149.46      153.79      2.62 o 
   2   5   1      223.15      251.48      5.85 o 
   3   5   1        1.90        1.86      1.02 o 
   4   5   1      701.34      724.09     20.53 o 
   5   5   1      405.93      393.97     16.98 o 
   6   5   1      462.33      493.10     41.14 o 
   0   6   1     3195.86     3303.93     38.74 o 
   1   6   1      963.18     1043.58     15.37 o 
   2   6   1        7.46       15.61      2.90 o 
   3   6   1      637.58      674.82     18.34 o 
   4   6   1       40.13       45.28      5.90 o 
   5   6   1       27.52       29.09      4.46 o 
   6   6   1       77.37       74.75     46.15 o 
   1   7   1      197.84      208.11      4.99 o 
   2   7   1       94.10       91.57      3.83 o 
   3   7   1      370.02      391.48     11.43 o 
   4   7   1      698.87      732.73     18.14 o 
   5   7   1       64.21       60.94      5.25 o 
   6   7   1       68.75       73.57     49.13 o 
   0   8   1     2273.57     2517.11     44.45 o 
   1   8   1      183.13      232.93      6.02 o 
   2   8   1      142.67      156.06      4.59 o 
   3   8   1      335.54      338.17     11.81 o 
   4   8   1      126.01      121.33      6.17 o 
   5   8   1      132.87      131.81     10.89 o 
   6   8   1       10.13       13.40      9.15 o 
   1   9   1        9.10       11.09      2.59 o 
   2   9   1      198.48      173.76      5.58 o 
   3   9   1      254.74      231.47      8.85 o 
   4   9   1        5.33        5.45      2.20 o 
   5   9   1      313.63      338.31     16.11 o 
   0  10   1      136.57      124.64      7.48 o 
   1  10   1      335.21      349.26     10.31 o 
   2  10   1      512.36      540.22     16.72 o 
   3  10   1     1188.22     1244.31     33.55 o 
   4  10   1       36.31       38.48      6.99 o 
   5  10   1       11.28       10.25      4.42 o 
   1  11   1       46.79       54.41      6.00 o 
   2  11   1        7.46       11.03      3.39 o 
   3  11   1      153.83      144.04      9.02 o 
   4  11   1       21.13       18.90      6.09 o 
   5  11   1       49.82       31.30     19.16 o 
   0  12   1     1343.84     1348.00     51.14 o 
   1  12   1      208.04      207.61      8.62 o 
   2  12   1       59.78       53.78      6.88 o 
   3  12   1       25.79       29.45      7.79 o 
   4  12   1       62.02       44.01     15.32 o 
   1  13   1      237.50      244.98     10.81 o 
   2  13   1        4.66        5.62      2.91 o 
   3  13   1       47.55       36.37     13.43 o 
   4  13   1       16.38       15.06      5.88 o 
   0  14   1       30.94       20.27      7.97 o 
   1  14   1      129.13      140.62      8.56 o 
   2  14   1       48.11       43.49     14.28 o 
   3  14   1       60.83       56.38     11.56 o 
   1  15   1       24.93       21.51      8.74 o 
   2  15   1       35.94       27.04     12.43 o 
   3  15   1        3.17        4.75      2.96 o 
   0  16   1       90.67       95.65     20.43 o 
   1  16   1        4.19        6.32      4.09 o 
   0   0   2        3.37        9.49      3.12 o 
   1   0   2     3490.85     3119.83     64.42 o 
   2   0   2      525.61      590.48     10.24 o 
   3   0   2       96.35       85.83      1.95 o 
   4   0   2       17.10       14.44      1.36 o 
   5   0   2      126.71      130.51      7.12 o 
   6   0   2       66.72       60.23     30.17 o 
   1   1   2     1177.19     1078.62     14.68 o 
   2   1   2     1033.60      992.38     12.38 o 
   3   1   2      998.94     1085.70     15.30 o 
   4   1   2      592.10      577.99      7.95 o 
   5   1   2       69.14       66.84      3.80 o 
   6   1   2        0.61        1.88      3.42 o 
   0   2   2      355.01      342.72      4.57 o 
   1   2   2     7550.07     6722.21     83.99 o 
   2   2   2      563.62      557.77      6.53 o 
   3   2   2     2921.94     3025.26     40.60 o 
   4   2   2      110.81      101.31      2.22 o 
   5   2   2       24.71       23.23      2.53 o 
   6   2   2       12.63       14.87      7.00 o 
   1   3   2      384.76      330.75      3.19 o 
   2   3   2      505.02      523.58      6.04 o 
   3   3   2       21.88       26.24      1.70 o 
   4   3   2       30.37       32.10      2.03 o 
   5   3   2      486.23      492.77     15.38 o 
   6   3   2       29.74       25.69     10.84 o 
   0   4   2       73.48       48.29      1.75 o 
   1   4   2      399.81      386.25      6.79 o 
   2   4   2     2152.56     2263.30     22.21 o 
   3   4   2     1158.71     1178.33     16.54 o 
   4   4   2        6.73        7.83      1.97 o 
   5   4   2       68.76       62.09      4.36 o 
   6   4   2        9.28        7.89      4.35 o 
   1   5   2      264.48      294.37      4.59 o 
   2   5   2      114.69      115.04      3.07 o 
   3   5   2      546.69      550.52     10.83 o 
   4   5   2      455.17      469.00     15.02 o 
   5   5   2      120.18      110.23      7.67 o 
   6   5   2        7.36        6.42      6.94 o 
   0   6   2       24.49       29.42      5.69 o 
   1   6   2      732.67      839.76     12.90 o 
   2   6   2      273.93      297.53      6.66 o 
   3   6   2       85.98       85.48      4.09 o 
   4   6   2       69.69       68.60      3.98 o 
   5   6   2      153.84      140.68      7.81 o 
   6   6   2        3.49        9.37      7.73 o 
   1   7   2      277.30      324.59      7.02 o 
   2   7   2      149.63      154.98      4.95 o 
   3   7   2      381.68      373.59     10.53 o 
   4   7   2       15.52       18.66      4.96 o 
   5   7   2       10.75       10.41      3.41 o 
   6   7   2       27.67       28.48     20.94 o 
   0   8   2       20.39       28.50      6.58 o 
   1   8   2       10.86       11.90      2.71 o 
   2   8   2     1499.35     1502.94     21.14 o 
   3   8   2      814.62      885.14     27.61 o 
   4   8   2      227.54      240.96      8.87 o 
   5   8   2       22.06       23.60      8.97 o 
   6   8   2       32.50       28.99     27.32 o 
   1   9   2     1616.98     1673.11     35.54 o 
   2   9   2       27.90       26.43      2.18 o 
   3   9   2       23.35       28.53      3.12 o 
   4   9   2      283.62      257.75     11.57 o 
   5   9   2      524.89      529.41     21.97 o 
   0  10   2      447.06      447.22     15.70 o 
   1  10   2      132.79      128.84      6.03 o 
   2  10   2       51.41       56.39      6.79 o 
   3  10   2      229.89      256.69     10.28 o 
   4  10   2       12.54       14.76      4.49 o 
   5  10   2        0.54        1.52      2.98 o 
   1  11   2        2.57        3.12      1.69 o 
   2  11   2        0.56        1.05      2.36 o 
   3  11   2      231.27      213.33      9.63 o 
   4  11   2      196.95      210.73     11.77 o 
   5  11   2      153.83      169.43     10.81 o 
   0  12   2      255.18      255.33     13.23 o 
   1  12   2        5.10        5.13      1.91 o 
   2  12   2      126.86      124.05      7.33 o 
   3  12   2       83.90       78.00      8.87 o 
   4  12   2       12.97       11.09      4.50 o 
   1  13   2      201.46      187.04      8.81 o 
   2  13   2        0.12        1.13      2.57 o 
   3  13   2      107.25       89.44      9.00 o 
   4  13   2       10.65        5.85      3.39 o 
   0  14   2      267.18      258.56     16.89 o 
   1  14   2      157.41      156.45     11.57 o 
   2  14   2        1.80        2.63      2.33 o 
   3  14   2      107.92      127.13      7.36 o 
   1  15   2      142.12      137.27      9.57 o 
   2  15   2       42.80       30.20     11.47 o 
   0  16   2       40.63       35.49     22.24 o 
   1  16   2        1.71        3.87      3.31 o 
   1   1   3    10503.06     9629.47    131.18 o 
   2   1   3       54.35       47.34      1.29 o 
   3   1   3      392.54      405.94      5.75 o 
   4   1   3       91.20       93.69      2.40 o 
   5   1   3       29.97       33.54      4.30 o 
   6   1   3       42.32       32.80     13.71 o 
   0   2   3     4961.83     4517.10     88.33 o 
   1   2   3     3014.11     2780.68     23.98 o 
   2   2   3      259.68      230.70      3.49 o 
   3   2   3       11.45       13.49      2.19 o 
   4   2   3      116.10      118.06      3.41 o 
   5   2   3      762.21      755.50     24.51 o 
   6   2   3        0.22        2.06      3.17 o 
   1   3   3      588.60      529.19      8.97 o 
   2   3   3      851.55      919.28     11.62 o 
   3   3   3        0.01        1.13      0.80 o 
   4   3   3      329.55      337.85      8.22 o 
   5   3   3      668.81      698.35     20.94 o 
   6   3   3        1.83        2.53      2.34 o 
   0   4   3      254.91      259.12      3.76 o 
   1   4   3       84.72       70.37      1.96 o 
   2   4   3      108.91      111.04      2.37 o 
   3   4   3      700.02      692.93     12.57 o 
   4   4   3       55.23       62.12      4.03 o 
   5   4   3        2.20        2.04      2.00 o 
   6   4   3        0.33        1.35      3.28 o 
   1   5   3      913.75      912.93      9.14 o 
   2   5   3      219.52      232.16      4.47 o 
   3   5   3       21.86       23.91      2.80 o 
   4   5   3       36.90       34.33      3.21 o 
   5   5   3       25.11       19.21      5.77 o 
   6   5   3      229.86      213.12     19.03 o 
   0   6   3      666.78      659.26     59.32 o 
   1   6   3     1140.22     1191.11     14.66 o 
   2   6   3     1392.14     1503.46     25.04 o 
   3   6   3      423.26      435.14      8.20 o 
   4   6   3      138.74      145.68      5.65 o 
   5   6   3       19.18       12.58      4.92 o 
   6   6   3        6.86        6.33      4.73 o 
   1   7   3      134.35      144.20      4.44 o 
   2   7   3       68.80       78.87      3.51 o 
   3   7   3      119.63      112.12      5.80 o 
   4   7   3       17.45       18.30      4.15 o 
   5   7   3       10.16        7.39      4.17 o 
   6   7   3       29.60       19.36     11.31 o 
   0   8   3     1492.67     1743.53     42.41 o 
   1   8   3       38.63       36.34      2.70 o 
   2   8   3      177.48      173.28      6.51 o 
   3   8   3      328.84      338.31     12.86 o 
   4   8   3      221.83      208.84      7.68 o 
   5   8   3        2.77        1.81      2.17 o 
   6   8   3        7.12        8.06      4.18 o 
   1   9   3       12.02       10.42      1.81 o 
   2   9   3      302.90      279.80      9.35 o 
   3   9   3      397.68      422.50     12.89 o 
   4   9   3      274.92      267.95     10.71 o 
   5   9   3       78.59       82.63      8.15 o 
   0  10   3       35.71       33.58      5.11 o 
   1  10   3      391.32      386.53     12.56 o 
   2  10   3      126.61      111.33      5.64 o 
   3  10   3      510.90      541.52     16.57 o 
   4  10   3      203.42      214.76     11.81 o 
   5  10   3        9.16        9.02      4.22 o 
   1  11   3      721.07      684.94     15.94 o 
   2  11   3       22.72       31.14      6.40 o 
   3  11   3       23.70       20.61      5.24 o 
   4  11   3      300.84      302.53     12.65 o 
   5  11   3        0.08        1.46      2.73 o 
   0  12   3     1062.53     1074.32     41.79 o 
   1  12   3       93.26       89.08      6.33 o 
   2  12   3       16.70       22.20      5.70 o 
   3  12   3      382.85      401.71     18.15 o 
   4  12   3       10.72       11.56      4.95 o 
   1  13   3      131.33      134.53      7.43 o 
   2  13   3      341.88      358.42     16.01 o 
   3  13   3       25.89       30.28      8.87 o 
   4  13   3        4.04        5.80      2.67 o 
   0  14   3       48.49       60.98     24.27 o 
   1  14   3      263.29      259.90     12.65 o 
   2  14   3       21.05       20.29      6.21 o 
   3  14   3       12.91       10.34      3.67 o 
   1  15   3        6.36        6.61      3.16 o 
   2  15   3       13.68       12.09      4.72 o 
   0  16   3        5.22       10.95      5.62 o 
   1  16   3       51.68       39.35     19.76 o 
   0   0   4    15578.01    13358.91    336.23 o 
   1   0   4    16310.39    13729.15    119.66 o 
   2   0   4        9.76       11.15      0.96 o 
   3   0   4       91.28      113.86      5.90 o 
   4   0   4     1568.47     1544.53     53.10 o 
   5   0   4      226.35      244.90     13.72 o 
   6   0   4       76.36       70.42     12.21 o 
   1   1   4     8574.82     7457.18     98.07 o 
   2   1   4     1875.51     2001.68     28.83 o 
   3   1   4       55.34       54.36      2.10 o 
   4   1   4      212.69      206.13      5.53 o 
   5   1   4       12.56       12.61      3.69 o 
   6   1   4       88.15       80.53      8.20 o 
   0   2   4       47.94       46.47      2.21 o 
   1   2   4     1321.09     1246.30     14.26 o 
   2   2   4     1574.27     1604.17     19.52 o 
   3   2   4       59.86       52.69      2.21 o 
   4   2   4      182.34      178.28      5.26 o 
   5   2   4       90.35       76.12      5.91 o 
   6   2   4       71.72       83.40     10.76 o 
   1   3   4       17.87       25.78      1.70 o 
   2   3   4      178.77      176.74      2.84 o 
   3   3   4       52.92       49.09      1.91 o 
   4   3   4       37.21       33.15      2.86 o 
   5   3   4      816.03      840.94     24.54 o 
   6   3   4      151.69      130.56      7.52 o 
   0   4   4     3435.83     3371.81     68.91 o 
   1   4   4      563.63      554.34      5.53 o 
   2   4   4       18.85       19.30      2.95 o 
   3   4   4      496.58      470.82      7.40 o 
   4   4   4      104.30       94.54      4.86 o 
   5   4   4      185.31      179.69      9.27 o 
   6   4   4        3.59        2.71      2.25 o 
   1   5   4       16.59       22.83      3.56 o 
   2   5   4       67.93       74.07      2.97 o 
   3   5   4       65.62       62.37      2.76 o 
   4   5   4      274.15      271.22      9.57 o 
   5   5   4       90.45       91.32      6.42 o 
   6   5   4        1.03        3.13      2.10 o 
   0   6   4      686.84      759.97     24.36 o 
   1   6   4      911.46     1057.11     16.10 o 
   2   6   4       24.53       24.48      4.78 o 
   3   6   4       30.56       20.54      4.20 o 
   4   6   4        1.88        3.21      1.33 o 
   5   6   4        9.36        6.52      3.40 o 
   6   6   4        0.42        1.75      3.28 o 
   1   7   4       46.60       44.02      7.29 o 
   2   7   4        1.90        0.96      2.79 o 
   3   7   4      121.39      122.92      5.38 o 
   4   7   4      171.03      169.72      7.66 o 
   5   7   4        7.56        6.34      3.05 o 
   6   7   4        3.89        5.20      3.48 o 
   0   8   4      202.67      214.85      7.00 o 
   1   8   4      304.79      310.71      7.73 o 
   2   8   4      124.89      122.97      5.44 o 
   3   8   4       59.51       56.47      6.37 o 
   4   8   4      108.42      112.00      7.17 o 
   5   8   4        1.81        2.48      2.03 o 
   1   9   4      153.19      165.75      6.09 o 
   2   9   4      480.20      486.55     15.82 o 
   3   9   4       24.89       20.84      4.72 o 
   4   9   4      122.92      127.84      9.20 o 
   5   9   4      116.60      131.58      9.36 o 
   0  10   4      183.13      180.63      9.02 o 
   1  10   4      141.82      111.97      8.00 o 
   2  10   4        6.75       11.42      3.00 o 
   3  10   4      429.32      399.67     12.16 o 
   4  10   4        0.88        2.75      2.03 o 
   5  10   4      104.14      117.52     10.44 o 
   1  11   4      227.94      228.91      8.64 o 
   2  11   4     1065.70     1073.92     26.24 o 
   3  11   4       17.15       15.04      4.35 o 
   4  11   4        7.12        6.96      2.79 o 
   5  11   4       19.93       16.38      7.68 o 
   0  12   4      235.37      218.31     14.87 o 
   1  12   4       20.70       20.22      4.66 o 
   2  12   4       10.73       11.49      3.02 o 
   3  12   4       36.20       37.23     10.00 o 
   4  12   4       72.87       72.79      9.13 o 
   1  13   4      295.43      282.26     10.77 o 
   2  13   4        0.13        2.12      2.37 o 
   3  13   4        3.61        3.18      2.26 o 
   4  13   4       71.13       63.08      8.04 o 
   0  14   4       37.47       35.03     16.84 o 
   1  14   4       63.82       48.30     12.03 o 
   2  14   4      106.92      115.73      8.70 o 
   3  14   4        0.72        1.47      2.23 o 
   1  15   4        6.57        6.02      4.24 o 
   2  15   4        0.32        2.93      2.46 o 
   0  16   4       33.59       32.61     18.41 o 
   1  16   4       42.77       32.52     16.91 o 
   1   1   5      350.77      381.23      3.93 o 
   2   1   5      745.84      677.74      9.35 o 
   3   1   5       30.32       32.04      1.01 o 
   4   1   5      767.95      821.09     22.65 o 
   5   1   5      143.60      148.99      7.04 o 
   6   1   5      122.18      139.93      8.21 o 
   0   2   5     1954.72     2032.66     31.07 o 
   1   2   5     6720.82     6214.64    129.84 o 
   2   2   5       36.05       47.19      1.45 o 
   3   2   5      123.08      117.55      3.11 o 
   4   2   5       75.08       72.93      3.17 o 
   5   2   5        9.50       10.41      3.86 o 
   6   2   5        1.98        3.50      2.49 o 
   1   3   5     1212.47     1243.20     13.08 o 
   2   3   5     1930.88     2003.86     31.62 o 
   3   3   5       28.06       25.13      1.36 o 
   4   3   5      176.06      184.90      6.03 o 
   5   3   5       50.77       54.81      6.04 o 
   6   3   5        0.34        2.24      2.02 o 
   0   4   5       52.10       37.50      2.80 o 
   1   4   5       73.79       73.28      2.03 o 
   2   4   5     2006.09     2177.27     27.64 o 
   3   4   5        6.24        7.43      1.38 o 
   4   4   5      119.09      107.37      5.86 o 
   5   4   5        3.12        5.33      2.02 o 
   6   4   5      144.23      146.08      9.14 o 
   1   5   5       72.98       75.76      2.79 o 
   2   5   5      161.09      155.38      3.36 o 
   3   5   5      113.23      115.53      3.03 o 
   4   5   5       31.68       37.52      2.93 o 
   5   5   5      290.23      286.36     12.06 o 
   6   5   5        8.69        8.82      4.22 o 
   0   6   5      245.42      221.47      8.12 o 
   1   6   5       50.10       50.38      5.82 o 
   2   6   5        2.25        1.93      1.39 o 
   3   6   5      381.68      366.21      8.29 o 
   4   6   5      469.02      462.36     15.14 o 
   5   6   5       31.66       28.07     10.32 o 
   6   6   5      111.62      109.09      9.36 o 
   1   7   5       88.95       86.56      4.86 o 
   2   7   5        1.06        2.46      2.13 o 
   3   7   5      145.39      121.16      4.90 o 
   4   7   5     1076.03     1036.02     25.71 o 
   5   7   5      195.06      205.42     12.28 o 
   6   7   5        1.21        1.38      2.54 o 
   0   8   5     1512.30     1630.21     34.71 o 
   1   8   5      824.63      909.78     15.76 o 
   2   8   5       96.03      104.22      6.46 o 
   3   8   5       57.44       55.03      7.83 o 
   4   8   5        6.93        4.77      1.83 o 
   5   8   5        6.89        6.45      3.69 o 
   1   9   5       47.98       54.05      6.97 o 
   2   9   5      541.79      565.00     17.39 o 
   3   9   5       65.57       56.97      8.39 o 
   4   9   5       40.65       44.39      6.82 o 
   5   9   5        0.00        2.94      2.83 o 
   0  10   5      192.30      203.19      9.60 o 
   1  10   5      882.27      922.44     23.17 o 
   2  10   5      800.91      806.08     18.41 o 
   3  10   5       45.82       47.02      6.80 o 
   4  10   5      225.36      241.68     14.26 o 
   5  10   5       33.40       18.63     11.44 o 
   1  11   5        0.05        2.27      2.09 o 
   2  11   5      185.76      179.93      7.18 o 
   3  11   5        3.65        5.35      1.82 o 
   4  11   5       11.90        7.58      3.30 o 
   0  12   5       51.85       48.98     15.59 o 
   1  12   5        5.11        7.26      2.62 o 
   2  12   5       14.30       15.72      3.95 o 
   3  12   5       57.49       58.44      7.38 o 
   4  12   5       83.61       80.70      8.95 o 
   1  13   5      113.52      124.60      9.84 o 
   2  13   5      297.83      288.02     15.00 o 
   3  13   5        8.10        4.39      3.00 o 
   4  13   5        1.37        1.59      1.91 o 
   0  14   5       45.47       35.93     14.58 o 
   1  14   5       66.91       50.29     11.74 o 
   2  14   5       19.86       17.21      6.76 o 
   3  14   5        0.15        2.28      2.04 o 
   1  15   5       34.26       28.01     10.65 o 
   2  15   5       17.36       20.25      7.25 o 
   0  16   5      107.50       84.72     20.51 o 
   0   0   6     4049.47     3836.86    186.51 o 
   1   0   6      483.67      534.66     13.87 o 
   2   0   6     1152.73     1152.73     30.32 o 
   3   0   6     2647.70     2948.96     69.57 o 
   4   0   6       14.12       14.98      6.14 o 
   5   0   6      265.99      317.42     22.08 o 
   6   0   6      267.11      299.09     18.21 o 
   1   1   6     2242.10     2342.09     30.22 o 
   2   1   6      282.29      271.55      4.14 o 
   3   1   6       57.87       68.21      2.79 o 
   4   1   6       39.35       48.03      9.47 o 
   5   1   6        3.47        3.24      2.02 o 
   6   1   6       42.60       27.14     10.77 o 
   0   2   6     2053.11     2032.34     41.99 o 
   1   2   6     2030.02     2137.03     29.00 o 
   2   2   6      317.72      342.91      4.73 o 
   3   2   6      171.34      174.29      3.81 o 
   4   2   6      320.89      305.24     10.10 o 
   5   2   6        1.32        4.26      2.26 o 
   6   2   6       63.11       71.24      7.11 o 
   1   3   6       67.84       77.96      1.94 o 
   2   3   6      988.55      985.60     12.78 o 
   3   3   6      316.47      320.09      5.91 o 
   4   3   6      538.59      505.44     21.14 o 
   5   3   6      114.47      103.73      6.72 o 
   6   3   6       31.27       16.61      7.99 o 
   0   4   6      183.40      188.27      5.82 o 
   1   4   6     1134.11     1196.15     17.79 o 
   2   4   6        3.77        4.30      1.03 o 
   3   4   6       12.77       16.02      1.39 o 
   4   4   6       61.74       65.71      3.97 o 
   5   4   6       81.12       83.35      7.58 o 
   6   4   6        6.16        4.15      3.36 o 
   1   5   6      259.35      273.11      5.66 o 
   2   5   6      427.49      430.82      8.86 o 
   3   5   6      612.66      646.91     11.96 o 
   4   5   6        7.94        8.35      2.42 o 
   5   5   6      280.39      277.33     11.92 o 
   6   5   6        4.61        2.26      2.59 o 
   0   6   6     1024.30     1183.80     37.85 o 
   1   6   6       86.25      101.77      4.66 o 
   2   6   6       15.57       27.66      4.72 o 
   3   6   6       43.39       43.91      3.03 o 
   4   6   6       57.95       41.73      5.98 o 
   5   6   6        0.10        1.93      2.69 o 
   6   6   6        4.77        5.04      3.37 o 
   1   7   6      408.67      437.79      8.19 o 
   2   7   6      308.12      291.01      7.38 o 
   3   7   6       64.73       64.23      5.14 o 
   4   7   6       19.21       13.21      4.42 o 
   5   7   6      276.78      295.98     16.79 o 
   6   7   6        0.57        1.24      1.91 o 
   0   8   6      430.40      413.01     14.75 o 
   1   8   6     1159.14     1209.02     19.00 o 
   2   8   6      530.34      533.24     15.20 o 
   3   8   6      137.25      132.34      6.24 o 
   4   8   6      404.16      403.31     15.14 o 
   5   8   6        0.46        2.77      2.42 o 
   1   9   6        3.00        4.20      1.83 o 
   2   9   6       50.88       69.80      9.47 o 
   3   9   6      288.87      258.99      9.38 o 
   4   9   6       30.80       23.17      7.22 o 
   5   9   6       28.06       24.57     11.51 o 
   0  10   6        0.10        4.83      3.84 o 
   1  10   6      279.99      272.84      8.74 o 
   2  10   6       13.02       12.82      3.45 o 
   3  10   6       44.20       34.44      7.86 o 
   4  10   6        3.87        3.25      2.62 o 
   5  10   6       15.78       13.81      7.24 o 
   1  11   6      138.75      147.91      8.91 o 
   2  11   6      179.45      164.88      8.04 o 
   3  11   6        1.61        3.24      1.81 o 
   4  11   6      433.98      489.34     20.59 o 
   0  12   6      128.45      108.04     11.26 o 
   1  12   6      520.56      530.35     20.70 o 
   2  12   6        1.57        2.53      2.07 o 
   3  12   6      139.34      140.13      7.02 o 
   4  12   6        2.13        6.38      3.17 o 
   1  13   6      199.53      184.68     10.68 o 
   2  13   6      101.04       98.61      7.50 o 
   3  13   6       12.23        9.55      3.38 o 
   0  14   6        0.42        2.11      4.19 o 
   1  14   6       26.96       21.40      6.60 o 
   2  14   6       67.24       78.98      8.82 o 
   3  14   6       22.76       16.25      7.65 o 
   1  15   6       16.30       14.77      5.21 o 
   2  15   6        5.80        3.97      2.91 o 
   1   1   7     1959.17     1888.90     28.54 o 
   2   1   7     2894.38     2900.82     30.97 o 
   3   1   7      101.91       97.41      3.76 o 
   4   1   7       50.86       50.96      7.73 o 
   5   1   7      233.64      240.42     12.39 o 
   6   1   7       55.35       55.99      9.83 o 
   0   2   7      428.10      423.89      8.38 o 
   1   2   7      440.22      454.25      9.37 o 
   2   2   7       12.39       14.68      1.12 o 
   3   2   7      143.02      150.87      3.56 o 
   4   2   7      730.15      733.08     27.47 o 
   5   2   7        6.01        7.10      2.96 o 
   6   2   7        9.06        7.06      3.90 o 
   1   3   7      974.18     1021.22     13.17 o 
   2   3   7      938.84     1021.07     13.41 o 
   3   3   7       17.65       17.78      3.39 o 
   4   3   7       10.31       10.52      2.13 o 
   5   3   7        7.89       10.30      3.46 o 
   6   3   7       50.34       30.56     16.29 o 
   0   4   7     1506.75     1525.14     35.68 o 
   1   4   7      222.82      250.88      5.11 o 
   2   4   7      126.71      125.23      3.40 o 
   3   4   7      207.31      198.87      3.54 o 
   4   4   7        1.44        2.85      1.25 o 
   5   4   7       53.82       50.38      7.33 o 
   6   4   7       62.33       47.55     21.97 o 
   1   5   7       78.86       77.47      2.50 o 
   2   5   7       10.92       11.80      2.38 o 
   3   5   7      248.93      259.04      7.06 o 
   4   5   7        5.09        6.85      1.92 o 
   5   5   7       12.33       10.71      4.45 o 
   6   5   7       11.00        7.27      4.97 o 
   0   6   7     1304.17     1281.02     34.04 o 
   1   6   7      279.48      265.69      6.44 o 
   2   6   7        0.19        1.82      1.06 o 
   3   6   7       13.68       14.77      2.66 o 
   4   6   7      214.20      210.51      8.05 o 
   5   6   7       59.20       61.05      8.03 o 
   6   6   7        9.97        5.76      3.43 o 
   1   7   7      585.36      630.65     18.73 o 
   2   7   7       63.39       65.56      8.91 o 
   3   7   7      261.52      242.45      7.69 o 
   4   7   7       37.91       37.07      9.29 o 
   5   7   7       67.51       65.14      7.48 o 
   0   8   7      588.32      603.32     15.78 o 
   1   8   7       90.01       98.17      5.44 o 
   2   8   7        7.00        8.64      2.43 o 
   3   8   7      658.69      650.64     18.39 o 
   4   8   7        1.01        4.79      2.21 o 
   5   8   7        4.06        3.60      2.92 o 
   1   9   7        3.73        4.32      1.82 o 
   2   9   7      121.46      122.25      6.33 o 
   3   9   7       23.15       15.18      4.73 o 
   4   9   7      196.75      215.30     11.82 o 
   5   9   7       52.22       41.64     17.92 o 
   0  10   7      357.95      352.39     15.85 o 
   1  10   7     1282.89     1235.53     34.39 o 
   2  10   7       37.39       38.08      8.31 o 
   3  10   7        8.43        8.99      3.01 o 
   4  10   7       88.64       91.87      8.57 o 
   5  10   7       45.21       28.93     14.19 o 
   1  11   7      181.03      157.96      8.98 o 
   2  11   7       69.46       55.45     11.42 o 
   3  11   7       32.82       33.11      6.71 o 
   4  11   7       15.60       16.15      5.70 o 
   0  12   7      781.99      752.70     40.95 o 
   1  12   7      302.50      321.88     14.50 o 
   2  12   7      278.97      319.13     14.11 o 
   3  12   7      204.48      212.50      8.18 o 
   4  12   7       40.50       23.67     11.20 o 
   1  13   7       83.99       80.43     13.32 o 
   2  13   7       52.41       48.42     12.68 o 
   3  13   7       81.85       77.86      6.24 o 
   0  14   7        5.49        4.80      3.49 o 
   1  14   7        5.99        7.44      3.16 o 
   2  14   7       83.75       96.97      7.46 o 
   1  15   7       63.17       56.82      9.54 o 
   0   0   8      937.74      917.92     40.59 o 
   1   0   8       31.04       27.10      3.11 o 
   2   0   8       61.93       57.38      2.35 o 
   3   0   8     1357.31     1342.53     36.52 o 
   4   0   8      228.10      225.69     12.60 o 
   5   0   8      159.34      151.41     12.14 o 
   6   0   8      208.35      225.66     16.89 o 
   1   1   8       21.08       20.60      1.92 o 
   2   1   8     1493.62     1616.84     23.58 o 
   3   1   8        1.68        4.83      1.61 o 
   4   1   8      501.31      535.79     16.69 o 
   5   1   8      245.84      233.68     11.70 o 
   6   1   8       25.25       19.73     10.04 o 
   0   2   8        3.81        6.22      2.12 o 
   1   2   8      221.35      197.12      4.22 o 
   2   2   8     1235.90     1257.71     23.85 o 
   3   2   8      977.35     1021.28     15.52 o 
   4   2   8      469.45      484.17     15.47 o 
   5   2   8       58.62       51.23      9.44 o 
   6   2   8      121.88      130.82      7.77 o 
   1   3   8      367.51      370.42      6.25 o 
   2   3   8       73.65       70.18      2.24 o 
   3   3   8      121.00      123.19      3.67 o 
   4   3   8       10.27       10.80      3.76 o 
   5   3   8        0.06        2.36      2.40 o 
   6   3   8        8.75        5.65      3.55 o 
   0   4   8      375.36      369.26     11.23 o 
   1   4   8      858.08      866.70     22.87 o 
   2   4   8     1015.17     1069.68     25.68 o 
   3   4   8       59.43       56.43      2.41 o 
   4   4   8      549.71      531.25     17.11 o 
   5   4   8      112.94      118.89      9.70 o 
   6   4   8       18.22       13.14      8.63 o 
   1   5   8      629.05      694.35     16.42 o 
   2   5   8      398.85      392.08      8.33 o 
   3   5   8       65.78       58.66      2.64 o 
   4   5   8        3.77        3.58      2.06 o 
   5   5   8        0.42        2.46      1.75 o 
   6   5   8        6.25        9.40      5.85 o 
   0   6   8      101.57       96.47      4.95 o 
   1   6   8       88.95       99.09      3.48 o 
   2   6   8       17.77       26.28      5.99 o 
   3   6   8      443.43      406.86      9.34 o 
   4   6   8        0.13        1.88      1.57 o 
   5   6   8       74.46       79.52      7.97 o 
   1   7   8        0.36        1.50      1.79 o 
   2   7   8      476.41      490.44     15.90 o 
   3   7   8       11.22       10.93      2.97 o 
   4   7   8        4.08        2.55      1.63 o 
   5   7   8       34.93       30.09     10.87 o 
   0   8   8      137.89      142.52      7.52 o 
   1   8   8       49.94       42.26      9.35 o 
   2   8   8       17.90       23.78      5.21 o 
   3   8   8        3.30        3.90      1.94 o 
   4   8   8       58.06       58.59      5.99 o 
   5   8   8      153.54      131.94      8.41 o 
   1   9   8     1363.67     1358.83     34.40 o 
   2   9   8      227.81      226.30      8.62 o 
   3   9   8       11.25       16.82      4.59 o 
   4   9   8       92.94       91.79      7.22 o 
   5   9   8       87.19       82.62     13.91 o 
   0  10   8       38.06       36.03     10.04 o 
   1  10   8       20.07       18.74      4.75 o 
   2  10   8       46.99       50.94     10.42 o 
   3  10   8       25.43       27.36      7.65 o 
   4  10   8        5.63        2.73      2.13 o 
   1  11   8      218.92      226.40     10.94 o 
   2  11   8       42.26       36.92      6.84 o 
   3  11   8      119.57      126.15      6.94 o 
   4  11   8       32.45       26.57     10.44 o 
   0  12   8       85.46       86.58     11.57 o 
   1  12   8        4.37        7.65      2.88 o 
   2  12   8       11.75       10.32      3.85 o 
   3  12   8        2.32        3.55      2.16 o 
   4  12   8       49.96       52.27      9.79 o 
   1  13   8        8.02        8.29      3.12 o 
   2  13   8       20.93       11.68      4.87 o 
   3  13   8        4.61        4.27      2.10 o 
   0  14   8       52.51       38.52     15.52 o 
   1  14   8       11.19        9.21      3.25 o 
   2  14   8        3.16        4.61      3.25 o 
   1  15   8       35.56       22.56      9.28 o 
   1   1   9        1.39        1.23      0.82 o 
   2   1   9      278.85      277.75      4.63 o 
   3   1   9      373.00      383.02      9.38 o 
   4   1   9      579.46      615.43     24.87 o 
   5   1   9      213.01      235.72     14.13 o 
   6   1   9       16.30       12.76      5.61 o 
   0   2   9        0.97        3.08      2.32 o 
   1   2   9       21.36       20.08      2.29 o 
   2   2   9     1280.04     1234.19     18.45 o 
   3   2   9      720.75      697.39     14.82 o 
   4   2   9        9.79       12.85      4.83 o 
   5   2   9       27.39       23.13      7.88 o 
   6   2   9        2.44        2.72      1.81 o 
   1   3   9     1682.18     1720.63     34.39 o 
   2   3   9      717.97      724.96     11.83 o 
   3   3   9      145.55      137.85      4.85 o 
   4   3   9       91.13       96.72      8.15 o 
   5   3   9      106.75      112.25      7.96 o 
   6   3   9       14.71       10.39      6.44 o 
   0   4   9      499.24      489.68     13.31 o 
   1   4   9      530.59      546.97     12.87 o 
   2   4   9       14.78       20.31      3.11 o 
   3   4   9      245.96      243.75      8.08 o 
   4   4   9       12.56        9.05      3.06 o 
   5   4   9        3.24        3.75      2.64 o 
   6   4   9        5.17        7.47      4.29 o 
   1   5   9       44.35       44.84      4.01 o 
   2   5   9        3.32        1.70      1.05 o 
   3   5   9       37.57       32.58      2.77 o 
   4   5   9       71.02       65.12      5.65 o 
   5   5   9       30.36       27.79      9.49 o 
   0   6   9        0.38        3.34      2.17 o 
   1   6   9        8.37        9.64      2.10 o 
   2   6   9      895.32      906.18     26.44 o 
   3   6   9       34.80       33.39      3.08 o 
   4   6   9      198.04      200.94     10.55 o 
   5   6   9      114.63      115.49     10.17 o 
   1   7   9        1.31        2.36      1.94 o 
   2   7   9      217.85      214.29      9.00 o 
   3   7   9      235.71      220.19      8.49 o 
   4   7   9       25.20       28.42      7.61 o 
   5   7   9       82.47       81.95      7.82 o 
   0   8   9       47.32       37.24      9.44 o 
   1   8   9      172.91      169.65      7.31 o 
   2   8   9       77.04       58.83     10.62 o 
   3   8   9       86.71       76.05      5.08 o 
   4   8   9       39.81       39.59     12.16 o 
   5   8   9        0.24        0.78      3.08 o 
   1   9   9      459.14      440.08     12.72 o 
   2   9   9      404.69      395.69     12.12 o 
   3   9   9      177.06      158.94      6.65 o 
   4   9   9        0.82        2.44      2.20 o 
   5   9   9       57.31       42.10     20.44 o 
   0  10   9      375.65      410.57     21.04 o 
   1  10   9       54.97       51.04     11.95 o 
   2  10   9        0.00        1.87      2.54 o 
   3  10   9      450.78      450.90     20.05 o 
   4  10   9       72.57       64.11     13.01 o 
   1  11   9        4.87        3.68      2.46 o 
   2  11   9       12.25       10.15      3.10 o 
   3  11   9       46.53       56.66      6.65 o 
   4  11   9      174.88      197.02     13.41 o 
   0  12   9      270.57      248.37     18.60 o 
   1  12   9       24.07       23.33      7.43 o 
   2  12   9       16.58       15.65      4.29 o 
   3  12   9       15.56       10.84      3.52 o 
   1  13   9       40.17       48.78     13.24 o 
   2  13   9        6.31        5.47      2.35 o 
   3  13   9        3.76        3.14      2.74 o 
   0  14   9       23.95       17.40     12.31 o 
   1  14   9       35.29       22.55     10.65 o 
   2  14   9      128.63      128.26      7.23 o 
   0   0  10     1427.16     1577.01    122.00 o 
   1   0  10       91.11       95.58      4.60 o 
   2   0  10     1178.74     1161.87     40.20 o 
   3   0  10       10.77       11.17      4.31 o 
   4   0  10       87.76       97.50      9.46 o 
   5   0  10        7.08        7.21      3.90 o 
   6   0  10      121.93      125.92     11.65 o 
   1   1  10        1.13        1.07      0.95 o 
   2   1  10       99.16      106.15      2.86 o 
   3   1  10      850.18      821.67     21.56 o 
   4   1  10       63.93       69.34      9.47 o 
   5   1  10       39.84       39.72     13.77 o 
   6   1  10        7.83        7.97      3.29 o 
   0   2  10     1205.57     1282.18     48.26 o 
   1   2  10       42.86       44.27      2.32 o 
   2   2  10        5.09        4.12      0.96 o 
   3   2  10      856.58      868.18     23.22 o 
   4   2  10       25.62       31.09      8.23 o 
   5   2  10        8.06       18.59      6.61 o 
   6   2  10       39.56       39.48     10.72 o 
   1   3  10      303.06      314.08      6.66 o 
   2   3  10       51.12       51.98      2.27 o 
   3   3  10        0.29        1.43      0.79 o 
   4   3  10       73.14       72.64      8.30 o 
   5   3  10        0.03        0.28      2.48 o 
   6   3  10        0.19        1.42      2.24 o 
   0   4  10     1412.17     1401.80     52.42 o 
   1   4  10       27.75       25.87      4.38 o 
   2   4  10      274.10      249.63      6.56 o 
   3   4  10      966.92      974.42     21.56 o 
   4   4  10       66.97       70.18      6.79 o 
   5   4  10        5.57        6.47      3.02 o 
   1   5  10      378.55      375.96      9.71 o 
   2   5  10        6.80        6.99      1.98 o 
   3   5  10        5.33        4.39      1.50 o 
   4   5  10      114.44      118.55      8.96 o 
   5   5  10       46.78       44.75     16.58 o 
   0   6  10        3.16        4.54      2.45 o 
   1   6  10        0.83        1.07      1.02 o 
   2   6  10       16.15       16.03      3.50 o 
   3   6  10        0.56        3.27      1.36 o 
   4   6  10       11.32        6.83      2.93 o 
   5   6  10        8.91        7.72      4.05 o 
   1   7  10      485.47      528.28     15.75 o 
   2   7  10      201.20      182.62      6.85 o 
   3   7  10      141.81      124.38      6.17 o 
   4   7  10       96.57      101.32      8.21 o 
   5   7  10      118.46      122.33     13.02 o 
   0   8  10     1392.14     1274.43     65.37 o 
   1   8  10      115.92      106.81      5.38 o 
   2   8  10      181.87      188.61      8.70 o 
   3   8  10        9.77       12.84      4.07 o 
   4   8  10        3.71        8.53      3.33 o 
   5   8  10       12.09        5.60      4.00 o 
   1   9  10       18.01       20.57      5.09 o 
   2   9  10      276.30      290.44     12.36 o 
   3   9  10       14.90       16.50      6.44 o 
   4   9  10       10.35        8.63      4.02 o 
   0  10  10      327.57      353.12     18.52 o 
   1  10  10        3.76        8.49      2.70 o 
   2  10  10        3.70        4.45      2.00 o 
   3  10  10      116.49      117.53      8.75 o 
   4  10  10        0.22        2.46      2.81 o 
   1  11  10       26.59       22.19      6.88 o 
   2  11  10      258.95      254.64     12.91 o 
   3  11  10        4.16        2.94      2.82 o 
   4  11  10        8.03        3.82      3.74 o 
   0  12  10      206.03      220.58     17.34 o 
   1  12  10       85.98       85.00     10.13 o 
   2  12  10      150.97      136.39      8.14 o 
   3  12  10       12.01       10.31      4.28 o 
   1  13  10       31.39       35.89     13.28 o 
   2  13  10      118.75      110.43      8.43 o 
   0  14  10      170.94      169.59     15.32 o 
   1  14  10       24.78       20.25      9.58 o 
   1   1  11       41.33       39.80      3.27 o 
   2   1  11     1032.78     1088.84     21.53 o 
   3   1  11       12.04       10.25      1.48 o 
   4   1  11      101.31      110.91      8.69 o 
   5   1  11      146.82      159.24      9.61 o 
   0   2  11     1943.15     2165.99     45.90 o 
   1   2  11      564.32      564.45      9.23 o 
   2   2  11       40.13       39.63      2.42 o 
   3   2  11        3.27        4.53      1.53 o 
   4   2  11        0.05        1.42      2.43 o 
   5   2  11       64.75       65.23      9.59 o 
   1   3  11       51.72       57.18      3.14 o 
   2   3  11       13.78       12.75      2.29 o 
   3   3  11       38.20       38.82      2.95 o 
   4   3  11       30.78       25.04      8.16 o 
   5   3  11        0.59        2.53      2.52 o 
   0   4  11     1088.70     1183.21     50.08 o 
   1   4  11        0.18        1.32      1.27 o 
   2   4  11        0.01        0.15      0.86 o 
   3   4  11       53.12       46.81      3.31 o 
   4   4  11       71.31       53.29     10.26 o 
   5   4  11       11.65        9.32      4.25 o 
   1   5  11      311.19      295.71      8.09 o 
   2   5  11       97.08       97.64      5.14 o 
   3   5  11       80.72       84.56      4.21 o 
   4   5  11       13.30       15.05      6.13 o 
   5   5  11        0.00        0.77      3.04 o 
   0   6  11      812.46      882.01     32.48 o 
   1   6  11      136.45      121.80      4.59 o 
   2   6  11       13.30       10.58      2.71 o 
   3   6  11       21.28       19.33      5.20 o 
   4   6  11        0.00        1.42      2.42 o 
   5   6  11        9.47        5.33      3.29 o 
   1   7  11      183.33      166.74      5.94 o 
   2   7  11      974.18      948.27     33.37 o 
   3   7  11        8.97       11.96      4.14 o 
   4   7  11        4.20        5.88      3.52 o 
   5   7  11        0.36        2.87      2.61 o 
   0   8  11      130.40      120.63      9.75 o 
   1   8  11        6.97        4.34      1.84 o 
   2   8  11      288.09      307.84     10.82 o 
   3   8  11      142.27      133.15      8.78 o 
   4   8  11       31.72       30.29      9.47 o 
   1   9  11       28.14       27.46      6.50 o 
   2   9  11      100.62       88.00      6.62 o 
   3   9  11       38.63       31.99      6.39 o 
   4   9  11        1.94        2.22      2.73 o 
   0  10  11     1890.30     1865.56    103.33 o 
   1  10  11       43.12       37.52      7.69 o 
   2  10  11      165.62      180.69     11.22 o 
   3  10  11        3.82        3.45      2.37 o 
   4  10  11       12.83        6.79      4.74 o 
   1  11  11        6.85        7.29      2.35 o 
   2  11  11       47.89       51.61      8.77 o 
   3  11  11       55.46       61.89     10.81 o 
   0  12  11      613.77      654.28     34.72 o 
   1  12  11        4.97        3.02      2.26 o 
   2  12  11        5.70        7.16      2.86 o 
   3  12  11      143.91      166.42      9.41 o 
   1  13  11       70.31       68.75      8.61 o 
   2  13  11        1.60        3.75      2.26 o 
   0  14  11      152.78      176.93     13.33 o 
   0   0  12      491.25      533.31     52.87 o 
   1   0  12        2.09        0.94      2.08 o 
   2   0  12     1141.64     1085.90     56.88 o 
   3   0  12     1478.35     1479.37     61.26 o 
   4   0  12      374.13      342.88     22.43 o 
   5   0  12        0.05        1.46      2.65 o 
   1   1  12      100.31       91.54      4.14 o 
   2   1  12       58.74       56.20      3.48 o 
   3   1  12      353.06      353.33     12.06 o 
   4   1  12       78.11       77.55     10.84 o 
   5   1  12       10.74       13.13      5.64 o 
   0   2  12       43.01       39.01      6.04 o 
   1   2  12       35.21       37.84      3.82 o 
   2   2  12       26.95       25.09      2.19 o 
   3   2  12      540.00      542.84     19.90 o 
   4   2  12       46.25       35.07     10.58 o 
   5   2  12        8.77        6.30      3.16 o 
   1   3  12       44.05       44.09      3.27 o 
   2   3  12       19.64       18.90      4.11 o 
   3   3  12      192.94      191.08      7.72 o 
   4   3  12      375.43      394.35     17.02 o 
   5   3  12      111.58      117.52      9.06 o 
   0   4  12      890.15      941.95     29.48 o 
   1   4  12       25.97       32.20      6.94 o 
   2   4  12       51.94       50.99      4.68 o 
   3   4  12      296.08      296.87      9.66 o 
   4   4  12       12.29        7.21      3.31 o 
   5   4  12        7.64        6.31      3.45 o 
   1   5  12      199.08      189.39      6.81 o 
   2   5  12      384.32      387.57     10.34 o 
   3   5  12        4.01        5.09      2.51 o 
   4   5  12       12.73       15.97      6.21 o 
   5   5  12        0.01        1.93      2.84 o 
   0   6  12        3.20        3.14      1.86 o 
   1   6  12      174.45      182.81      5.71 o 
   2   6  12      221.89      209.82      8.60 o 
   3   6  12        1.15        4.89      1.90 o 
   4   6  12        4.98        5.29      3.26 o 
   5   6  12        6.31        4.81      3.41 o 
   1   7  12        0.01        1.75      1.64 o 
   2   7  12      211.32      207.76      8.10 o 
   3   7  12       27.26       20.73      7.29 o 
   4   7  12       75.95       86.04     12.15 o 
   0   8  12     1057.06     1034.00     34.42 o 
   1   8  12        2.13        2.88      1.81 o 
   2   8  12       18.95       20.37      4.71 o 
   3   8  12       26.48       26.00      6.82 o 
   4   8  12        2.97        5.61      4.11 o 
   1   9  12       20.67       17.17      4.55 o 
   2   9  12        0.01        1.77      1.73 o 
   3   9  12       35.16       29.10     10.61 o 
   4   9  12        0.08        1.89      3.00 o 
   0  10  12        1.08        2.40      2.60 o 
   1  10  12       22.52       23.24      5.57 o 
   2  10  12       87.31       89.22      9.13 o 
   3  10  12        5.75        5.89      3.04 o 
   1  11  12      326.78      322.93     12.30 o 
   2  11  12       19.52       20.31      8.00 o 
   3  11  12        1.75        2.53      2.44 o 
   0  12  12      204.75      219.39     15.39 o 
   1  12  12       45.57       41.72     12.19 o 
   2  12  12       62.71       70.14      8.33 o 
   1  13  12       50.88       46.47     10.37 o 
   1   1  13      316.59      314.64      9.98 o 
   2   1  13       25.45       28.55      3.00 o 
   3   1  13      205.21      195.76      7.72 o 
   4   1  13      227.85      245.92     13.86 o 
   5   1  13       91.16       92.06      8.81 o 
   0   2  13      326.24      362.63     15.78 o 
   1   2  13       10.38       17.13      3.45 o 
   2   2  13      465.14      489.15     14.57 o 
   3   2  13      504.50      521.11     16.51 o 
   4   2  13       27.84       29.00      8.87 o 
   5   2  13        0.01        1.40      3.66 o 
   1   3  13      198.66      210.87      7.83 o 
   2   3  13      168.56      168.03      5.44 o 
   3   3  13      435.49      436.35     18.85 o 
   4   3  13       57.85       49.42     18.00 o 
   5   3  13       36.50       36.08     17.09 o 
   0   4  13      105.93      104.78      7.99 o 
   1   4  13       17.19       19.37      4.06 o 
   2   4  13      117.53      116.33      4.87 o 
   3   4  13      100.93       89.01      6.96 o 
   4   4  13      165.56      162.70     11.58 o 
   5   4  13        0.42        4.39      3.37 o 
   1   5  13        3.69        4.73      1.76 o 
   2   5  13      110.35      106.65      5.69 o 
   3   5  13       28.86       26.19      8.29 o 
   4   5  13       71.49       63.40      8.63 o 
   5   5  13        5.79        7.86      4.36 o 
   0   6  13      174.32      169.00      9.23 o 
   1   6  13       13.47       17.15      3.64 o 
   2   6  13       21.82       21.62      5.84 o 
   3   6  13      640.58      681.39     32.77 o 
   4   6  13        3.12        4.18      3.54 o 
   1   7  13       40.66       41.81      8.90 o 
   2   7  13       22.16       22.79      5.52 o 
   3   7  13        1.27        2.51      2.28 o 
   4   7  13        0.13        2.43      2.64 o 
   0   8  13      584.46      549.02     27.06 o 
   1   8  13      129.60      126.33      7.15 o 
   2   8  13        8.81        5.22      1.99 o 
   3   8  13        0.90        2.48      2.81 o 
   4   8  13        1.07        3.05      2.45 o 
   1   9  13      531.46      553.34     21.70 o 
   2   9  13        6.03        4.75      2.28 o 
   3   9  13      176.76      174.18     11.28 o 
   0  10  13        0.03        1.58      3.47 o 
   1  10  13       25.11       23.41      5.25 o 
   2  10  13        8.48        7.53      3.05 o 
   3  10  13      100.38       91.68     10.46 o 
   1  11  13        0.17        0.69      1.87 o 
   2  11  13       11.04       13.32      3.99 o 
   0  12  13       10.77        5.03      3.78 o 
   1  12  13       31.00       24.26      9.52 o 
   2  12  13      147.06      174.75     10.98 o 
   0   0  14        7.45       16.53      5.46 o 
   1   0  14      293.78      294.30     10.68 o 
   2   0  14      124.52      123.05      7.08 o 
   3   0  14       59.06       61.20     23.90 o 
   4   0  14       21.44       21.92     11.40 o 
   5   0  14       17.64       20.85     13.34 o 
   1   1  14        4.45        4.65      1.41 o 
   2   1  14      497.70      484.07     13.73 o 
   3   1  14      168.35      161.70      9.14 o 
   4   1  14        1.68        1.36      2.93 o 
   5   1  14      126.83      125.05      9.28 o 
   0   2  14      217.02      204.61      8.68 o 
   1   2  14       16.05       17.19      4.02 o 
   2   2  14        2.75        2.58      1.54 o 
   3   2  14      259.90      275.26     11.94 o 
   4   2  14        3.63        1.56      2.90 o 
   5   2  14       54.78       72.68     13.22 o 
   1   3  14       13.24       14.69      3.03 o 
   2   3  14       42.33       43.71      3.76 o 
   3   3  14       26.43       22.04      6.45 o 
   4   3  14      151.73      174.72     10.71 o 
   5   3  14       45.36       39.25     22.96 o 
   0   4  14      649.41      636.01     19.89 o 
   1   4  14      299.17      285.01      9.06 o 
   2   4  14      249.88      253.54      7.63 o 
   3   4  14      133.25      120.93      7.79 o 
   4   4  14      192.75      209.59     13.43 o 
   1   5  14       97.89       99.46      4.48 o 
   2   5  14       14.23       15.15      4.50 o 
   3   5  14        1.24        3.64      2.22 o 
   4   5  14       43.47       34.86     15.12 o 
   0   6  14      274.71      289.73     12.38 o 
   1   6  14      266.89      268.75      9.86 o 
   2   6  14       27.47       33.64      4.57 o 
   3   6  14       13.15       13.65      5.32 o 
   4   6  14        3.09        2.68      2.65 o 
   1   7  14       55.99       68.16      8.39 o 
   2   7  14      249.19      236.11     11.28 o 
   3   7  14       62.41       61.41     16.10 o 
   4   7  14        2.92        3.63      2.65 o 
   0   8  14        8.97        7.50      3.24 o 
   1   8  14      222.55      236.77     10.82 o 
   2   8  14        2.26        2.47      1.77 o 
   3   8  14       50.03       54.24     10.37 o 
   1   9  14      310.72      313.44     13.66 o 
   2   9  14      134.18      124.78      6.94 o 
   3   9  14       16.08       12.18      4.56 o 
   0  10  14       80.95       90.85     13.48 o 
   1  10  14        2.10        2.82      2.01 o 
   2  10  14        2.67        3.26      2.22 o 
   3  10  14        4.20        4.08      2.99 o 
   1  11  14      144.25      150.95      8.14 o 
   2  11  14       11.30        7.16      3.60 o 
   0  12  14       68.39       70.15     12.45 o 
   1  12  14        8.94        8.63      3.19 o 
   1   1  15        8.47        9.13      2.47 o 
   2   1  15      416.36      420.03     14.78 o 
   3   1  15        3.41        4.10      2.20 o 
   4   1  15       99.09      101.66      9.80 o 
   0   2  15       99.32      115.25      7.39 o 
   1   2  15        6.01        5.93      1.77 o 
   2   2  15      128.64      130.32      6.22 o 
   3   2  15       48.87       58.02     17.35 o 
   4   2  15        6.72        7.16      3.60 o 
   1   3  15      291.18      299.22      8.83 o 
   2   3  15        0.10        1.21      1.29 o 
   3   3  15        2.89        2.60      2.14 o 
   4   3  15      117.49      121.72      8.95 o 
   0   4  15       30.62       26.09      8.28 o 
   1   4  15        0.02        1.34      1.21 o 
   2   4  15        0.02        1.53      1.14 o 
   3   4  15        7.58        5.04      3.14 o 
   4   4  15       13.52        8.80      3.43 o 
   1   5  15       56.24       53.26      6.45 o 
   2   5  15        9.86        7.58      3.72 o 
   3   5  15        7.30        6.51      2.45 o 
   4   5  15       98.72       88.58     13.74 o 
   0   6  15        3.06        4.31      2.77 o 
   1   6  15      890.81      904.80     27.43 o 
   2   6  15      104.28      112.63      7.87 o 
   3   6  15       52.07       59.52     12.71 o 
   4   6  15       68.99       71.47     11.50 o 
   1   7  15      225.76      226.37     11.08 o 
   2   7  15        2.36        3.39      1.86 o 
   3   7  15        0.12        2.47      2.36 o 
   0   8  15        0.02        1.57      3.10 o 
   1   8  15      117.43      112.43      6.88 o 
   2   8  15      122.95      129.84      7.11 o 
   3   8  15       64.95       59.58     13.30 o 
   1   9  15        0.19        2.61      2.00 o 
   2   9  15      138.31      141.41      8.55 o 
   3   9  15       36.67       35.08     12.61 o 
   0  10  15      284.89      290.18     18.39 o 
   1  10  15       67.93       67.84      8.03 o 
   2  10  15        6.35        6.16      2.71 o 
   1  11  15        0.32        0.77      2.03 o 
   0   0  16       25.09       25.82     10.85 o 
   1   0  16      733.62      722.74     33.23 o 
   2   0  16      989.85      980.28     48.50 o 
   3   0  16        1.26        5.12      4.71 o 
   4   0  16        3.78        3.43      3.50 o 
   1   1  16      276.12      270.89     10.35 o 
   2   1  16       72.66       66.09      4.81 o 
   3   1  16       17.10       12.83      4.50 o 
   4   1  16        0.33        2.46      3.21 o 
   0   2  16      443.96      466.68     21.17 o 
   1   2  16       30.48       29.05      4.93 o 
   2   2  16        4.86        3.92      1.86 o 
   3   2  16        5.97        4.81      2.75 o 
   4   2  16       76.42       83.60     11.02 o 
   1   3  16       19.67       19.90      5.07 o 
   2   3  16       27.21       33.97      5.57 o 
   3   3  16       12.00       12.60      6.49 o 
   4   3  16      440.73      459.28     28.34 o 
   0   4  16      104.56       94.67      7.61 o 
   1   4  16      221.98      225.12      8.25 o 
   2   4  16       33.18       25.58      4.71 o 
   3   4  16        1.35        1.92      2.51 o 
   4   4  16       10.54        7.62      3.76 o 
   1   5  16       49.18       47.17      6.14 o 
   2   5  16       37.86       39.60      6.08 o 
   3   5  16        7.42        4.82      3.16 o 
   4   5  16       18.74        9.42      6.05 o 
   0   6  16      258.43      258.59     13.69 o 
   1   6  16        1.16        1.69      1.71 o 
   2   6  16       41.05       36.31      5.65 o 
   3   6  16      119.33      140.30     10.42 o 
   1   7  16        1.34        2.85      1.53 o 
   2   7  16       22.64       20.88      6.41 o 
   3   7  16        0.93        3.26      3.62 o 
   0   8  16       16.75       16.03      6.75 o 
   1   8  16       27.88       19.39      5.71 o 
   2   8  16       14.01       12.57      4.71 o 
   3   8  16       52.83       47.10     12.91 o 
   1   9  16        0.36        1.83      1.65 o 
   2   9  16       15.62       11.83      4.62 o 
   0  10  16      143.28      151.86     13.33 o 
   1  10  16       69.81       63.12      8.64 o 
   1   1  17       19.53       18.26      5.03 o 
   2   1  17       20.41       19.09      6.02 o 
   3   1  17       57.47       53.80     15.05 o 
   4   1  17       73.09       71.78     10.27 o 
   0   2  17        0.04        2.62      2.34 o 
   1   2  17      355.40      382.07     14.63 o 
   2   2  17       94.42       88.72      6.60 o 
   3   2  17      190.62      196.54     12.80 o 
   4   2  17       14.54        7.92      5.70 o 
   1   3  17      140.66      141.00      7.60 o 
   2   3  17       10.98        8.60      3.69 o 
   3   3  17        1.22        3.60      3.03 o 
   0   4  17      305.61      332.20     16.68 o 
   1   4  17       55.90       53.93      5.21 o 
   2   4  17        5.55        4.55      2.46 o 
   3   4  17       29.21       23.82     12.34 o 
   1   5  17       88.45       87.31      5.73 o 
   2   5  17        2.73        3.90      2.85 o 
   3   5  17       31.47       25.59     12.29 o 
   0   6  17       63.14       57.13      8.25 o 
   1   6  17       20.81       18.51      5.04 o 
   2   6  17       10.49       11.85      4.45 o 
   3   6  17       62.10       63.89     10.62 o 
   1   7  17      191.10      185.90      8.55 o 
   2   7  17       35.46       29.72     11.67 o 
   0   8  17       58.76       57.39      9.75 o 
   1   8  17      306.73      305.85     12.87 o 
   2   8  17        2.47        3.45      3.23 o 
   1   9  17       38.33       32.77      9.76 o 
   0   0  18       80.36       91.05      9.13 o 
   1   0  18     1014.29     1062.38     53.52 o 
   2   0  18       10.69        4.15      4.38 o 
   3   0  18      135.11      126.57     14.50 o 
   1   1  18        1.65        2.52      1.52 o 
   2   1  18      199.63      210.32      8.97 o 
   3   1  18        0.17        2.12      2.41 o 
   0   2  18        5.79        4.19      2.54 o 
   1   2  18       47.76       44.39      4.87 o 
   2   2  18        1.84        3.24      1.89 o 
   3   2  18        6.23        6.96      4.07 o 
   1   3  18        3.42        2.26      1.40 o 
   2   3  18       12.17       13.44      5.63 o 
   3   3  18       33.23       30.06     14.08 o 
   0   4  18        5.33        5.93      3.13 o 
   1   4  18       25.12       18.23      4.85 o 
   2   4  18        0.48        1.89      2.35 o 
   3   4  18       80.34       84.27      9.63 o 
   1   5  18       79.11       85.75      5.26 o 
   2   5  18      189.53      189.56     10.46 o 
   0   6  18      182.77      177.00     12.79 o 
   1   6  18      118.09      113.00      6.70 o 
   2   6  18        2.61        5.68      3.57 o 
   1   7  18       50.49       39.29     10.75 o 
   2   7  18       71.55       56.45     10.28 o 
   0   8  18      361.10      355.26     17.07 o 
   1   8  18        3.03        4.09      1.74 o 
   1   1  19      201.94      197.83      8.63 o 
   2   1  19       76.58       82.03      7.25 o 
   0   2  19        0.84        1.28      2.13 o 
   1   2  19        3.78        4.81      1.97 o 
   2   2  19       14.68       11.04      6.15 o 
   1   3  19       23.73       15.70      4.48 o 
   2   3  19        0.06        2.22      2.62 o 
   0   4  19       86.05       89.33      7.01 o 
   1   4  19       37.71       29.37     11.00 o 
   2   4  19       25.00       22.77     10.89 o 
   1   5  19       19.38        9.43      3.97 o 
   2   5  19       60.39       53.91     12.25 o 
   0   6  19      203.38      198.53     13.82 o 
   1   6  19        1.94        1.27      1.66 o 
   0   0  20       37.06       42.45      9.94 o 
   1   0  20      134.05      142.23     12.26 o 
   2   0  20       54.69       59.28     10.43 o 
   1   1  20       88.34      102.73      8.11 o 
   2   1  20       32.83       22.71     12.09 o 
   0   2  20      801.47      811.99     34.12 o 
   1   2  20        1.47        2.70      2.45 o 
   1   3  20      120.97      120.31      7.25 o 
   0   4  20      133.74      128.00      8.74 o 
   1   4  20        0.42        1.73      1.88 o 
                                                 
